# Supplementary material for: Genetic and antigenic evolution of H9N2 subtype avian influenza virus in domestic chickens in southwestern China, 2013–2016
Source: PLoS One. 2017 Feb 3;12(2):e0171564. doi: 10.1371/journal.pone.0171564 (PMC5291408; doi:10.1371/journal.pone.0171564)
Supplement: S1 Table — (XLSX) [file pone.0171564.s001.xlsx]

## Sheet: Sheet1
The information of HA gene of H9N2 reference strains in China from 2007 through 2015
Strain Name	Accession Number	Year		Strain Name	Accession Number	Year		Strain Name	Accession Number	Year		Strain Name	Accession Number	Year
A/chicken/Jilin/dh1024/2007	FJ190151	2007		A/chicken/Hebei/LC/2008	GQ373077	2008		A/chicken/Zhejiang/HF4/2009	GU471871	2009		A/chicken/China/AH-10-01/2010	JF906206	2010
A/chicken/Sichuan/bs1210/2007	FJ190149	2007		A/chicken/Shandong/lx316/2008	FJ190138	2008		A/chicken/Zhejiang/HE2/2009	GU471872	2009		A/chicken/Hebei/B5/2010	KJ426405	2010
A/chicken/Shandong/yt1105/2007	FJ190147	2007		A/chicken/Shandong/12/2008	GQ373074	2008		A/chicken/Zhejiang/HE6/2009	GU471873	2009		A/chicken/Shandong/B1/2010	KJ426403	2010
A/chicken/Shandong/mp1224/2007	FJ190146	2007		A/chicken/Shandong/22/2008	GQ373073	2008		A/chicken/Zhejiang/E5/2009	GU471874	2009		A/chicken/Beijing/B7/2010	KJ426404	2010
A/chicken/Shandong/lx1129/2007	FJ190145	2007		A/chicken/Shandong/1231/2008	GQ373072	2008		A/chicken/Zhejiang/HF5/2009	GU471869	2009		A/chicken/Shandong/N/2010	JN683647	2010
A/chicken/Shandong/lx1029/2007	FJ190144	2007		A/chicken/Guangdong/HE20/2008	GU471890	2008		A/chicken/Zhejiang/HE7/2009	GU471868	2009		A/chicken/Shandong/M/2010	JN683646	2010
A/chicken/Shandong/lx1027/2007	FJ190143	2007		A/chicken/Guangdong/HE22/2008	GU471881	2008		A/chicken/Zhejiang/HE3/2009	GU471867	2009		A/chicken/Shandong/L/2010	JN683645	2010
A/chicken/Shandong/lx1023/2007	FJ190142	2007		A/chicken/Guangdong/HE21/2008	GU471880	2008		A/chicken/Zhejiang/HF2/2009	GU471866	2009		A/chicken/Shandong/K/2010	JN683644	2010
A/chicken/Shandong/lx414/2007	FJ190141	2007		A/chicken/Guangdong/E24/2008	GU471877	2008		A/chicken/Zhejiang/HF3/2009	GU471865	2009		A/chicken/Shandong/E/2010	JN683643	2010
A/chicken/Shandong/lx331/2007	FJ190140	2007		A/chicken/Guangdong/E23/2008	GU471876	2008		A/chicken/Zhejiang/E4/2009	GU471864	2009		A/chicken/Hebei/YT/2010	KC821012	2010
A/chicken/Shandong/lx327/2007	FJ190139	2007		A/chicken/Guangdong/GZ02/2008	EU926627	2008		A/chicken/Guangdong/G7/2009	GU471897	2009		A/chicken/Guangxi/066C10/2010	KF768187	2010
A/chicken/Shandong/lc1124/2007	FJ190137	2007		A/chicken/Yunnanws/102/2008	HQ398336	2008		A/duck/Guangdong/810/2009	GU471887	2009		A/chicken/Hebei/ZR/2010	KC821011	2010
A/chicken/Shandong/cy1127/2007	FJ190136	2007		A/chicken/Lincang/711/2008	HQ398335	2008		A/chicken/Guangdong/HE10/2009	GU471879	2009		A/chicken/Shandong/sd02/2010	KC821010	2010
A/chicken/Shandong/jn408/2007	FJ190134	2007		A/chicken/Yunnandh/101/2008	HQ398333	2008		A/chicken/Guangdong/E8/2009	GU471875	2009		A/chicken/Shandong/2612/2010	KP865956	2010
A/chicken/Liaoning/hld1024/2007	FJ190133	2007		A/chicken/Baoshan/711/2008	HQ398331	2008		A/chicken/Henan/01/2009	KJ426484	2009		A/chicken/Fujian/A1166/2010	KP865955	2010
A/chicken/Shandong/lx827/2007	FJ190121	2007		A/chicken/Tripura/105131/2008	GU064951	2008		A/chicken/Jiangsu/07/2009	KJ426483	2009		A/chicken/Guangdong/A1312/2010	KP865954	2010
A/chicken/Shandong/lx929/2007	FJ190120	2007		A/chicken/Shandong/sx01/2008	KM977625	2008		A/chicken/Shandong/B/2009	JN683642	2009		A/chicken/Shanghai/3392/2010	KP865953	2010
A/chicken/Shandong/lx316/2007	FJ190119	2007		A/chicken/Hebei/DF/2008	KC820996	2008		A/chicken/Guangxi/G8/2009	GU471805	2009		A/chicken/Jiangsu/A139/2010	KP865952	2010
A/chicken/Shandong/ly421/2007	FJ190118	2007		A/chicken/Shandong/JL/2008	KC820995	2008		A/chicken/Sichuan/G6/2009	GU471804	2009		A/chicken/Shandong/Li-2/2010	KM411628	2010
A/chicken/Jiangsu/01/2007	KJ426492	2007		A/chicken/Beijing/HD/2008	KC820994	2008		A/chicken/Sichuan/G5/2009	GU471803	2009		A/chicken/Shandong/Li-3/2010	KM411634	2010
A/chicken/Henan/Z01/2007	KJ426491	2007						A/chicken/Sichuan/G4/2009	GU471802	2009		A/chicken/Jiangsu/WJ1012/2010	KT216639	2010
A/chicken/Jiangsu/03/2007	KJ426490	2007						A/chicken/Sichuan/G3/2009	GU471801	2009		A/chicken/Zhejiang/JX1012/2010	KT216638	2010
A/chicken/Guangdong/A10/2007	GU471894	2007						A/chicken/Sichuan/G2/2009	GU471800	2009		A/chicken/Anhui/HF1012/2010	KT216637	2010
A/environment/Hunan/1-18/2007	GU474550	2007						A/chicken/Hebei/Y2/2009	GQ202036	2009		A/chicken/Jiangsu/JT1005/2010	KT216636	2010
A/feces/Hunan/1-23/2007	GU474558	2007						A/chicken/Shandong/SG2/2009	HM751194	2009		A/chicken/Guangxi/067C4/2010	KF768226	2010
A/chicken/Hebei/A/2007	GQ202056	2007						A/chicken/Shandong/SG1/2009	HM751186	2009		A/chicken/Hebei/YT/2010	KC821012	2010
								A/chicken/Shandong/FX/2009	HM751178	2009
								A/chicken/Shandong/WL/2009	HM751170	2009
								A/chicken/Shandong/HY/2009	HM751162	2009
								A/chicken/Shandong/PD/2009	HM751154	2009
								A/chicken/Dehong/411/2009	HQ398334	2009
								A/chicken/Baoshan/111/2009	HQ398332	2009
								A/chicken/Wenshan/412/2009	HQ398337	2009
								A/duck/Honghe/111/2009	HQ398338	2009
Strain Name	Accession Number	Year		Strain Name	Accession Number	Year		Strain Name	Accession Number	Year		Strain Name	Accession Number	Year
A/canine/Guangxi/1/2011	JN222381	2011		A/chicken/Shaanxi/xy1/2012	KF638575	2012		A/chicken/Guangdong/LG1/2013	KC951122	2013		A/chicken/Dongguan/1674/2014	KP416446	2014
A/chicken/Guangdong/ZHJ/2011	JN869538	2011		A/chicken/Jiangsu/HA/2012	KC879299	2012		A/chicken/Wenzhou/614/2013	KF259162	2013		A/chicken/Yangzhou/752/2014	KP693786	2014
A/chicken/Guangdong/ZCY/2011	JN869546	2011		A/egret/Hunan/1/2012	JX437685	2012		A/silkie_chicken/Wenzhou/786/2013	KF259186	2013		A/chicken/Yangzhou/753/2014	KP693789	2014
A/chicken/Fujian/SL6/2011	JF715052	2011		A/chicken/Jiangsu/WJ58/2012	KJ426397	2012		A/silkie_chicken/Wenzhou/796/2013	KF259187	2013		A/chicken/Yangzhou/754/2014	KP693790	2014
A/chicken/Guangdong/HBQ/2011	JF715051	2011		A/chicken/Jiangsu/XZ57/2012	KJ426396	2012		A/silkie_chicken/Wenzhou/804/2013	KF259188	2013		A/chicken/Guangdong/G3271/2014	KP766684	2014
A/chicken/Guangdong/HXK/2011	JF715050	2011		A/chicken/Zhejiang/JX42/2012	KJ426395	2012		A/chicken/Rizhao/81/2013	KF259189	2013		A/chicken/Guangdong/PWH01/2014	KT023038	2014
A/chicken/Guangdong/LZQ/2011	JF715049	2011		A/chicken/Jiangsu/YZ0657/2012	KJ426330	2012		A/chicken/Rizhao/1207/2013	KF259192	2013		A/chicken/Guangdong/ZSQ01/2014	KT023039	2014
A/chicken/Guangdong/FLS/2011	JF715048	2011		A/chicken/Jiangsu/XZ0616/2012	KJ426329	2012		A/chicken/Rizhao/719/2013	KF259193	2013		A/chicken/Guangxi/LLZ01/2014	KT023040	2014
A/chicken/Guangxi/WSL/2011	JF715044	2011		A/chicken/Shandong/WF0513/2012	KJ426324	2012		A/chicken/Wenzhou/692b/2013	KF297296	2013		A/chicken/Guangxi/LMN01/2014	KT023041	2014
A/chicken/Guangxi/MFX/2011	JF715045	2011		A/chicken/Shandong/0613/2012	KJ426323	2012		A/chicken/Shandong/LC1/2013	KJ419951	2013		A/chicken/Guangxi/QGS01/2014	KT023042	2014
A/chicken/Jiangsu/LWC/2011	JF715043	2011		A/chicken/Shanghai/C3/2012	KC417048	2012		A/turtledove/Guangxi/49B6/2013	KJ725012	2013		A/chicken/Hubei/YYX01/2014	KT023043	2014
A/chicken/Zhejiang/LAC/2011	JF715041	2011		A/chicken/Shanghai/C2/2012	KC417047	2012		A/chicken/Guangdong/CGQ03/2013	KJ768992	2013		A/chicken/Guangdong/LGQ02/2014	KT023044	2014
A/chicken/Zhejiang/ZLB/2011	JF715040	2011		A/chicken/Shanghai/C1/2012	KC417046	2012		A/chicken/Guangdong/WSR03/2013	KJ768996	2013		A/chicken/Guangdong/LGS02/2014	KT023045	2014
A/chicken/Anhui/WBQ/2011	JF715039	2011		A/chicken/Jiangsu/C1020/2012	KP865970	2012		A/Anser_fabalis/China/HuBS428/2014	KM076704	2013		A/chicken/Guangxi/CLB02/2014	KT023046	2014
A/chicken/Jiangsu/WXY/2011	JF715037	2011		A/chicken/Jiangsu/C1243/2012	KP865969	2012		A/chicken/Beijing/0309/2013	KM609599	2013		A/chicken/Guangxi/LDJ02/2014	KT023047	2014
A/chicken/Fujian/SL4/2011	JF715036	2011		A/chicken/Zhejiang/B2013/2012	KP865966	2012		A/pigeon/Jiangsu/K113/2013	KP185987	2013		A/chicken/Hubei/PSF02/2014	KT023048	2014
A/chicken/Guangdong/MYS/2011	JF715035	2011		A/chicken/Guangdong/C76/2012	KP865965	2012		A/pigeon/Yunnan/1045/2013	KP186002	2013		A/chicken/Jiangsu/JZG02/2014	KT023049	2014
A/chicken/Guangdong/YJX/2011	JF715034	2011		A/duck/Anhui/C313/2012	KP865964	2012		A/chicken/Shenzhen/1519/2013	KP414243	2013		A/chicken/Jiangsu/YYL02/2014	KT023050	2014
A/chicken/Hubei/HWC/2011	JF715033	2011		A/chicken/Beijing/F1/2012	KF059279	2012		A/chicken/Shaoxing/2154/2013	KP415292	2013		A/chicken/Zhejiang/SJM02/2014	KT023051	2014
A/chicken/Hubei/ZWC/2011	JF715032	2011		A/chicken/Tianjin/614/2012	KF059277	2012		A/silkie_chicken/Shaoxing/2471/2013	KP415313	2013		A/chicken/Zhejiang/ZRQ02/2014	KT023052	2014
A/chicken/Hubei/GYC/2011	JF715026	2011		A/chicken/Tianjin/61/2012	KF059276	2012		A/chicken/Ningbo/2727/2013	KP415341	2013		A/chicken/Guangdong/LGQ03/2014	KT023053	2014
A/chicken/Anhui/ZTL/2011	JF715018	2011		A/chicken/Shandong/zc4/2012	KF059275	2012		A/chicken/Ningbo/2929/2013	KP415349	2013		A/chicken/Guangdong/LMG03/2014	KT023054	2014
A/chicken/Guizhou/HCF09/2011	JN986893	2011		A/chicken/Beijing/HD06/2012	KF059274	2012		A/chicken/Huzhou/3861/2013	KP415390	2013		A/chicken/Jiangsu/FGF03/2014	KT023055	2014
A/chicken/Guangxi/QCR10/2011	JN986894	2011		A/chicken/Hebei/1024/2012	KM609591	2012		A/chicken/Jiangsu/NTTZ/2013	KP657979	2013		A/chicken/Jiangsu/FHB03/2014	KT023056	2014
A/chicken/Guizhou/LCY09/2011	JN986892	2011		A/chicken/Jilin/0519/2012	KM609590	2012		A/chicken/Guangdong/FJZ10/2013	KT023014	2013		A/chicken/Guizhou/ZLH04/2014	KT023057	2014
A/chicken/Shandong/11/2011	KC821024	2011		A/chicken/Jilin/1031/2012	KM609589	2012		A/chicken/Guangdong/WYM10/2013	KT023015	2013		A/chicken/Zhejiang/NJQ04/2014	KT023058	2014
A/chicken/Shandong/09/2011	KC821023	2011		A/chicken/Liaoning/0704/2012	KM609587	2012		A/chicken/Guangxi/DX10/2013	KT023016	2013		A/chicken/Zhejiang/ZJP04/2014	KT023059	2014
A/chicken/Hebei/FL/2011	KC821020	2011		A/chicken/Liaoning/1116/2012	KM609586	2012		A/chicken/Hunan/DZL10/2013	KT023017	2013		A/chicken/Hubei/2014	KT164851	2014
A/chicken/Yunnan/C4090/2011	KM113113	2011		A/chicken/Shandong/lc0830/2012	KM609583	2012		A/chicken/Guangdong/CHL11/2013	KT023018	2013		A/chicken/Qingdao/013/2014	KT449584	2014
A/chicken/Chongqing/C1258/2011	KM113241	2011		A/chicken/Shandong/qd0427/2012	KM609576	2012		A/chicken/Guangdong/GCH11/2013	KT023019	2013		A/chicken/Qingdao/017/2014	KT449588	2014
A/mallard/Jiangxi/40/2011	JQ901655	2011		A/chicken/Shandong/qd0516/2012	KM609575	2012		A/chicken/Guangxi/CYY11/2013	KT023020	2013		A/chicken/Qingdao/018/2014	KT449589	2014
A/mallard/Jiangxi/39/2011	JQ901654	2011		A/chicken/Shandong/qd0920/2012	KM609572	2012		A/chicken/Guangxi/LJF11/2013	KT023022	2013		A/Anser_fabalis/Anhui/L139/2014	KT699056	2014
A/chicken/Anhui/B278/2011	KP865962	2011		A/chicken/Shandong/qd1013/2012	KM609571	2012		A/chicken/Guangxi/NGP11/2013	KT023023	2013		A/chicken/Zhejiang/3C9/2014	KU042568	2014
A/chicken/Shandong/A2043/2011	KP865960	2011		A/chicken/Shandong/qd1115/2012	KM609570	2012		A/chicken/Guangxi/WLJ11/2013	KT023024	2013		A/pigeon/Zhejiang/727044/2014	KU042567	2014
A/chicken/Wujin/19/2011	KF835986	2011		A/chicken/Shandong/qd1224/2012	KM609569	2012		A/chicken/Guangdong/WZP12/2013	KT023025	2013		A/duck/Wuhan/WHYF14/2014	KU143290	2014
A/chicken/Zhejiang/ZGPL12/2011	JQ770142	2011		A/chicken/Shandong/wf0202/2012	KM609568	2012		A/chicken/Guangdong/Y112/2013	KT023026	2013		A/duck/Wuhan/WHYF05/2014	KU143289	2014
A/chicken/Guangdong/SQL10/2011	JQ770141	2011		A/chicken/Shandong/wf12010/2012	KM609565	2012		A/chicken/Guangdong/ZLR12/2013	KT023027	2013		A/duck/Wenzhou/YHQL64/2014	KU143286	2014
A/chicken/Zhejiang/SYP12/2011	JQ770138	2011		A/chicken/Shandong/wf1206/2012	KM609564	2012		A/chicken/Guangxi/WSX12/2013	KT023028	2013		A/chicken/Wenzhou/YHQL04/2014	KU143285	2014
A/chicken/Guangdong/CYH12/2011	JQ770137	2011		A/chicken/Shandong/yt0106/2012	KM609563	2012		A/chicken/Guangxi/ZH12/2013	KT023029	2013		A/chicken/Guangxi/CLB02/2014	KT023046	2014
				A/chicken/Shanxi/0703/2012	KM609560	2012		A/chicken/Guangxi/ZWP12/2013	KT023030	2013
				A/chicken/Beijing/L2/2012	KF059280	2012		A/chicken/Guizhou/LYX12/2013	KT023031	2013		A/chicken/Guangdong/KPH01/2015	KT023061	2015
				A/chicken/Jilin/A/2012	KF886521	2012		A/chicken/Guizhou/SMX12/2013	KT023032	2013		A/chicken/Guangdong/KPL01/2015	KT023062	2015
				A/wild_bird/Jilin/SJ95/2012	KF886481	2012		A/chicken/Guizhou/XRJ12/2013	KT023033	2013		A/chicken/Guangdong/KPS01/2015	KT023063	2015
				A/chicken/Jilin/SJJT/2012	KF886473	2012		A/chicken/Guizhou/XY12/2013	KT023034	2013		A/chicken/Guangxi/GX01/2015	KT023064	2015
				A/chicken/Hunan/C3229/2012	KM113153	2012		A/chicken/Guizhou/YD12/2013	KT023035	2013		A/chicken/Henan/SH01/2015	KT023065	2015
				A/chicken/Jiangsu/C3226/2012	KM113161	2012		A/chicken/Hunan/YLH12/2013	KT023036	2013		A/chicken/Shandong/1178/2015	KT220419	2015
				A/chicken/Guangxi/C2163/2012	KM113201	2012		A/chicken/Zhejiang/TJM12/2013	KT023037	2013		A/chicken/Shandong/1167/2015	KT338300	2015
				A/chicken/Sichuan/C2151/2012	KM113209	2012						A/chicken/Wuhan/JXQL01/2015	KU143288	2015
				A/chicken/Gansu/419/2012	KF715244	2012						A/chicken/Taizhou/TZJF05/2015	KU143287	2015
				A/chicken/Henan/LH/2012	KC817006	2012						A/Zhongshan/201501/2015	KU217316	2015
				A/chicken/Yangzhou/2/2012	KP693777	2012						A/chicken/Shanghai/02/2015	KU720439	2015
				A/chicken/Shandong/QD6/2012	KJ000708	2012						A/chicken/Shanghai/06/2015	KU720440	2015
				A/chicken/Jiangsu/WJ101/2012	KJ000704	2012						A/chicken/Shanghai/15/2015	KU720441	2015
				A/chicken/Guangdong/DSF02/2012	KJ768989	2012						A/chicken/Anhui/0301/2015	KU762368	2015
				A/chicken/Hong_Kong/NT266/2012	KF259157	2012						A/chicken/Anhui/0305/2015	KU762369	2015
				A/chicken/Hong_Kong/YO117W/2012	KF259156	2012						A/chicken/Anhui/2015416/2015	KU762382	2015
				A/chicken/Hong_Kong/YU148/2012	KF259150	2012						A/chicken/Anhui/20150822/2015	KU762383	2015
				A/chicken/Hong_Kong/YO6/2012	KF259145	2012						A/chicken/Anhui/20150823/2015	KU762384	2015
				A/chicken/Zhejiang/HQD/2012	JX448766	2012						A/chicken/Anhui/AJ3/2015	KU762385	2015
				A/chicken/Fujian/SN2/2012	JX448765	2012						A/chicken/Dubai/D2506.A/2015	KX351198	2015
The information of NA gene of H9N2 reference strains in China from 2007 through 2015
Strain Name	Accession Number	Year		Strain Name	Accession Number	Year		Strain Name	Accession Number	Year		Strain Name	Accession Number	Year
A/chicken/Shandong/B4/2007	EU346938	2007		A/chicken/Henan/L2/2008	FJ492965	2008		A/chicken/Shandong/SG1/2009	HM751188	2009		A/chicken/China/AH-10-01/2010	JF906208	2010
A/chicken/Shandong/L1/2007	EU939162	2007		A/chicken/Lijiang/711/2008	HQ398341	2008		A/chicken/Shandong/SG2/2009	HM751196	2009		A/chicken/Hebei/B5/2010	KJ426427	2010
A/chicken/Jiangsu/01/2007	KJ426516	2007		A/chicken/Shandong/12/2008	GQ373108	2008		A/chicken/Shandong/HY/2009	HM751164	2009		A/chicken/Beijing/B7/2010	KJ426426	2010
A/chicken/Henan/Z01/2007	KJ426515	2007		A/chicken/Shandong/22/2008	GQ373107	2008		A/chicken/Shandong/PD/2009	HM751156	2009		A/chicken/Shandong/B1/2010	KJ426425	2010
A/chicken/Jiangsu/03/2007	KJ426514	2007		A/chicken/Shandong/sx01/2008	KM977627	2008		A/chicken/Henan/01/2009	KJ426507	2009		A/chicken/Shandong/N/2010	JN683653	2010
A/chicken/Hebei/A/2007	GQ202057	2007		A/chicken/Beijing/HD/2008	KC821218	2008		A/chicken/Jiangsu/07/2009	KJ426506	2009		A/chicken/Shandong/M/2010	JN683652	2010
A/environment/Hunan/1-18/2007	GU474552	2007		A/chicken/Shandong/LY/2008	KC821217	2008		A/chicken/Shandong/B/2009	JN683648	2009		A/chicken/Shandong/L/2010	JN683651	2010
A/feces/Hunan/1-23/2007	GU474560	2007		A/chicken/Shandong/JL/2008	KC821216	2008		A/chicken/Fujian/G9/2009	JN869518	2009		A/chicken/Shandong/K/2010	JN683650	2010
A/environment/Hunan/5-38/2007	GU474608	2007		A/chicken/Hebei/DF/2008	KC821215	2008		A/chicken/Hebei/Y2/2009	GQ202037	2009		A/chicken/Shandong/E/2010	JN683649	2010
A/feces/Hunan/3-91/2007	GU474600	2007		A/chicken/Hebei/TS/2008	KC821214	2008		A/duck/Honghe/111/2009	HQ398343	2009		A/chicken/Guangxi/066C10/2010	KF768188	2010
A/environment/Hunan/2-84/2007	GU474592	2007		A/chicken/Henan/12/2008	KJ426513	2008		A/chicken/Dehong/411/2009	HQ398344	2009		A/Chinese_francolin/Guangxi/B7/2010	KF768204	2010
A/feces/Hunan/2-28/2007	GU474584	2007		A/chicken/Jiangsu/02/2008	KJ426512	2008		A/chicken/Shandong/FX/2009	HM751180	2009		A/chicken/Jiangsu/TS/2010	KC821234	2010
A/environment/Hunan/1-81/2007	GU474576	2007		A/chicken/Guangdong/01/2008	KJ426511	2008		A/chicken/Hunan/2230/2009	KP865990	2009		A/chicken/Shandong/HL/2010	KC821233	2010
A/environment/Hunan/1-70/2007	GU474568	2007		A/chicken/Shandong/03/2008	KJ426510	2008		A/Duck/Fujian/1753/2009	KP865988	2009		A/chicken/Beijing/HD/2010	KC821231	2010
A/chicken/Shandong/251/2007	KF746797	2007		A/chicken/Anhui/1/2008	KP081535	2008		A/chicken/Guangdong/1214/2009	KP865984	2009		A/chicken/Hebei/YT/2010	KC821232	2010
A/chicken/Shandong/237/2007	KF746861	2007		A/chicken/Henan/323/2008	KF746779	2008		A/chicken/Jiangsu/925/2009	KP865983	2009		A/chicken/Hebei/ZR/2010	KC821230	2010
A/chicken/Shandong/317/2007	KF715238	2007		A/chicken/Henan/321/2008	KF746869	2008		A/chicken/Shanghai/510/2009	KP865981	2009		A/chicken/Shandong/11/2010	KC821229	2010
A/chicken/Shandong/B4/2007	EU346938	2007		A/duck/Jiangsu/1/2008	KF142483	2008		A/chicken/Shandong/zc12/2009	KC821222	2009		A/chicken/Shandong/10/2010	KC821228	2010
A/chicken/Shandong/B4/2007	EU346938	2007		A/chicken/Shandong/LY-1/2008	JF795112	2008		A/chicken/Shandong/zc11/2009	KC821221	2009		A/chicken/Shandong/06/2010	KC821227	2010
				A/chicken/Shandong/BD/2008	JF795080	2008		A/chicken/Shandong/zc2/2009	KC821220	2009		A/chicken/Hebei/fx05/2010	KC821226	2010
				A/chicken/Shandong/02/2008	JF795048	2008		A/chicken/Henan/DY/2009	KC821219	2009		A/chicken/Shandong/05/2010	KC821225	2010
				A/chicken/Guangdong/V/2008	JQ639788	2008		A/chicken/Shandong/07/2009	KJ426508	2009		A/chicken/Shandong/sd02/2010	KC821224	2010
				A/chicken/Henan/1.2/2008	FJ534539	2008		A/chicken/Fujian/01/2009	KJ426505	2009		A/chicken/Shandong/sd01/2010	KC821223	2010
								A/chicken/Hubei/C4196/2009	KM113095	2009		A/swine/Guangdong/L1/2010	HQ893764	2010
								A/chicken/Hunan/C3247/2009	KM113143	2009		A/chicken/Hunan/C4136/2010	KM113103	2010
								A/duck/Fujian/C2246/2009	KM113191	2009		A/chicken/Guangxi/C4080/2010	KM113119	2010
								A/chicken/Fujian/C1239/2009	KM113247	2009		A/chicken/Hubei/C4071/2010	KM113127	2010
								A/chicken/Guangdong/C1095/2009	KM113295	2009		A/duck/Guangdong/C3204/2010	KM113167	2010
								A/duck/Zhejiang/C1036/2009	KM113311	2009		A/chicken/Zhejiang/C3188/2010	KM113175	2010
								A/chicken/Guizhou/C1011/2009	KM113319	2009		A/chicken/Zhejiang/C1219/2010	KM113255	2010
Strain Name	Accession Number	Year		Strain Name	Accession Number	Year		Strain Name	Accession Number	Year		Strain Name	Accession Number	Year
A/canine/Guangxi/1/2011	JN222382	2011		A/chicken/Shanghai/C1/2012	KC417052	2012		A/chicken/Guangdong/LG1/2013	KC951124	2013		A/chicken/Jilin/SD001/2014	KM054790	2014
A/chicken/Guangdong/ZHJ/2011	JN869540	2011		A/chicken/Shanghai/C2/2012	KC417053	2012		A/environment/Zhejiang/14/2013	KF178679	2013		A/chicken/Long An/63/2014	LC000606	2014
A/chicken/Guangdong/ZCY/2011	JN869548	2011		A/chicken/Shanghai/C3/2012	KC417054	2012		A/environment/Zhejiang/13/2013	KF178671	2013		A/chicken/Jiangxi/1202/2014	KP285351	2014
A/wild_waterfowl/Dongting/C3109_/2011	KF971999	2011		A/chicken/Hong Kong/NT266/2012	KF259559	2012		A/environment/Zhejiang/09/2013	KF178663	2013		A/environment/Hunan/28176/2014	KP289312	2014
A/wild_waterfowl/Dongting/C2203/2011	KF971991	2011		A/chicken/Hong Kong/JV231W/2012	KF259560	2012		A/chicken/Wenzhou/598/2013	KF259561	2013		A/environment/Hunan/28184/2014	KP289311	2014
A/chicken/Fujian/FZ02/2011	KJ801490	2011		A/chicken/Hunan/1/2012	KF714777	2012		A/chicken/Wenzhou/253/2013	KF259562	2013		A/chicken/Shanghai/HY004/2014	KP403997	2014
A/chicken/Shandong/11/2011	KC821248	2011		A/chicken/Gansu/419/2012	KF715246	2012		A/chicken/Wenzhou/606/2013	KF259563	2013		A/chicken/Shanghai/015/2014	KP404004	2014
A/chicken/Hebei/FL/2011	KC821247	2011		A/chicken/Jilin/SJ15/2012	KF886435	2012		A/chicken/Wenzhou/614/2013	KF259564	2013		A/chicken/Shanghai/014/2014	KP404003	2014
A/chicken/Shandong/09/2011	KC821246	2011		A/chicken/Jilin/GYH2-1/2012	KF886507	2012		A/chicken/Wenzhou/642/2013	KF259565	2013		A/chicken/Dongguan/1674/2014	KP416448	2014
A/chicken/Shandong/07/2011	KC821245	2011		A/chicken/Jilin/GYH3-1/2012	KF886515	2012		A/silkie chicken/Wenzhou/812/2013	KF259566	2013		A/chicken/Anhui/A1714/2014	KP767800	2014
A/chicken/Shandong/06/2011	KC821244	2011		A/chicken/Jilin/A/2012	KF886523	2012		A/chicken/Rizhao/811/2013	KF259575	2013		A/chicken/Guangdong/G1471/2014	KP767820	2014
A/chicken/Shandong/05/2011	KC821243	2011		A/wild waterfowl/Dongting/PC2560/2012	KF972103	2012		A/chicken/Rizhao/1313/2013	KF259577	2013		A/chicken/Guangdong/G1494/2014	KP767825	2014
A/chicken/Shandong/03/2011	KC821240	2011		A/wild waterfowl/Dongting/PC2562/2012	KF972111	2012		A/chicken/Rizhao/1339/2013	KF259578	2013		A/chicken/Guangdong/G1496/2014	KP767826	2014
A/chicken/Sichuan/02/2011	KC821239	2011		A/wild waterfowl/Dongting/PC2574/2012	KF972119	2012		A/chicken/Rizhao/1363/2013	KF259579	2013		A/chicken/Guangdong/G1497/2014	KP767827	2014
A/chicken/Shandong/02/2011	KC821238	2011		A/chicken/Shandong/0613/2012	KJ426341	2012		A/chicken/Rizhao/1436/2013	KF259580	2013		A/chicken/Guangdong/G1498/2014	KP767828	2014
A/chicken/Guangdong/01/2011	KC821235	2011		A/chicken/Shandong/WF0513/2012	KJ426342	2012		A/chicken/Wenzhou/692b/2013	KF297304	2013		A/chicken/Guangdong/G1533/2014	KP767830	2014
A/chicken/Jiangsu/JT34/2011	KJ426424	2011		A/chicken/Jiangsu/XZ0616/2012	KJ426348	2012		A/chicken/Wenzhou/632b/2013	KF297306	2013		A/chicken/Guangdong/G1535/2014	KP767831	2014
A/chicken/Jiangsu/YZ4/2011	KJ426423	2011		A/chicken/Jiangsu/YZ0657/2012	KJ426349	2012		A/silkie chicken/Wenzhou/788b/2013	KF297308	2013		A/chicken/Guangdong/G1537/2014	KP767833	2014
A/chicken/Jiangsu/B20/2011	KJ426422	2011		A/chicken/Zhejiang/JX42/2012	KJ426417	2012		A/silkie chicken/Wenzhou/790b/2013	KF297309	2013		A/goose/Anhui/A1381/2014	KP767989	2014
A/chicken/Jiangsu/SQ79/2011	KJ426421	2011		A/chicken/Jiangsu/XZ57/2012	KJ426418	2012		A/chicken/Shanghai/020/2013	KF500979	2013		A/goose/Anhui/A1389/2014	KP767996	2014
A/chicken/Shandong/B2/2011	KJ426420	2011		A/chicken/Jiangsu/WJ58/2012	KJ426419	2012		A/chicken/Shandong/ZL1/2013	KJ426343	2013		A/goose/Anhui/A1779/2014	KP767998	2014
A/chicken/Yunnan/C4090/2011	KM113111	2011		A/chicken/Shaanxi/11/2012	KC767261	2012		A/chicken/Jiangsu/TM38/2013	KJ426344	2013		A/pigeon/Guangdong/G1501/2014	KP768066	2014
A/chicken/Guizhou/C4058/2011	KM113135	2011		A/chicken/Guangxi/C1435/2012	KM113231	2012		A/chicken/Jiangsu/TM55/2013	KJ426345	2013		A/pigeon/Guangdong/G1505/2014	KP768067	2014
A/chicken/Jiangsu/C3089/2011	KM113183	2011		A/duck/Zhejiang/C2046/2012	KM113223	2012		A/chicken/Jiangsu/YZLH3/2013	KJ426346	2013		A/chicken/XinjiangBaicheng/1/2014	KR073663	2014
A/chicken/Chongqing/C1258/2011	KM113239	2011		A/chicken/Sichuan/C2151/2012	KM113207	2012		A/chicken/Jiangsu/DD6/2013	KJ426347	2013		A/chicken/Hubei/2014	KT164853	2014
A/duck/Hubei/C1146/2011	KM113279	2011		A/chicken/Guangxi/C2163/2012	KM113199	2012		A/chicken/Shanghai/1107/2013	KJ726705	2013		A/environment/Hunan/27408/2014	KT356780	2014
A/chicken/Guangdong/C1122/2011	KM113287	2011		A/chicken/Hunan/C3229/2012	KM113151	2012		A/chicken/Fujian/C1161/2013	KM113271	2013		A/environment/Hunan/27420/2014	KT356781	2014
A/chicken/Zhejiang/C1083/2011	KM113303	2011		A/chicken/Jiangsu/C4258/2012	KM113087	2012		A/chicken/Chongqing/C2093/2013	KM113215	2013		A/environment/Hunan/28028/2014	KT356782	2014
A/chicken/Shandong/384/2011	KF746750	2011		A/chicken/Shanxi/0703/2012	KM609640	2012		A/chicken/Hubei/SC122/2013	KM113079	2013		A/environment/Hunan/28034/2014	KT356783	2014
A/chicken/Shandong/513/2011	KF746804	2011		A/chicken/Shandong/yt0106/2012	KM609643	2012		A/mink/Shandong/F6/2013	KM576104	2013		A/chicken/Qingdao/009/2014	KT449620	2014
A/chicken/Hunan/12/2011	KF714785	2011		A/chicken/Shandong/wf0202/2012	KM609648	2012		A/chicken/Shandong/qd0107/2013	KM609661	2013		A/chicken/Qingdao/013/2014	KT449624	2014
A/chicken/Shanghai/C/2011	KJ726703	2011		A/chicken/Shandong/qd1224/2012	KM609649	2012		A/chicken/Shandong/lc0523/2013	KM609664	2013		A/chicken/Qingdao/018/2014	KT449629	2014
A/chicken/Shanghai/D/2011	KJ726704	2011		A/chicken/Shandong/qd1115/2012	KM609650	2012		A/chicken/Shaanxi/xa0414/2013	KM609665	2013		A/chicken/Qingdao/019/2014	KT449630	2014
A/chicken/Guangdong/WSL11/2011	JQ409042	2011		A/chicken/Shandong/qd1013/2012	KM609651	2012		A/chicken/Liaoning/0517/2013	KM609668	2013		A/chicken/Qingdao/020/2014	KT449631	2014
A/chicken/Guangdong/YBS10/2011	JQ405084	2011		A/chicken/Shandong/qd0427/2012	KM609656	2012		A/chicken/Hebei/0721/2013	KM609672	2013		A/Anser fabalis/Anhui/L139/2014	KT699058	2014
A/chicken/Hong_Kong/NT10/2011	KF188336	2011		A/chicken/Shandong/lc0830/2012	KM609663	2012		A/chicken/Hebei/0109/2013	KM609673	2013		A/chicken/Zhejiang/3C14/2014	KU042605	2014
A/chicken/Guangxi/LYY12/2011	JQ770163	2011		A/chicken/Liaoning/1116/2012	KM609666	2012		A/chicken/Beijing/0512/2013	KM609676	2013		A/chicken/Zhejiang/3C9/2014	KU042604	2014
A/chicken/Guangdong/SJS12/2011	JQ770162	2011		A/chicken/Liaoning/0704/2012	KM609667	2012		A/chicken/Beijing/0331/2013	KM609677	2013		A/pigeon/Zhejiang/727044/2014	KU042603	2014
A/chicken/Guangdong/LFQ12/2011	JQ770161	2011		A/chicken/Jilin/1031/2012	KM609669	2012		A/chicken/Beijing/0311/2013	KM609678	2013		A/duck/Wuhan/WHYF14/2014	KU143354	2014
A/chicken/Zhejiang/HGH12/2011	JQ770160	2011		A/chicken/Jilin/0519/2012	KM609670	2012		A/chicken/Beijing/0309/2013	KM609679	2013		A/duck/Wuhan/WHYF05/2014	KU143353	2014
A/chicken/Zhejiang/FYQ12/2011	JQ770159	2011		A/chicken/Hebei/1024/2012	KM609671	2012		A/chicken/Tianjin/120/2013	KF059298	2013		A/duck/Wenzhou/YHQL64/2014	KU143350	2014
A/chicken/Guangdong/CYH12/2011	JQ770158	2011		A/chicken/Beijing/HD06/2012	KF059294	2012		A/chicken/Beijing/11/2013	KF059301	2013		A/chicken/Wenzhou/YHQL04/2014	KU143349	2014
A/chicken/Zhejiang/XBF12/2011	JQ770157	2011		A/chicken/Tianjin/61/2012	KF059296	2012		A/chicken/Jiangxi/29086/2013	KP285287	2013
A/chicken/Zhejiang/WXQ12/2011	JQ770156	2011		A/chicken/Tianjin/614/2012	KF059297	2012		A/chicken/Jiangxi/29099/2013	KP285295	2013
A/chicken/Zhejiang/FXK12/2011	JQ770155	2011		A/duck/Anhui/C313/2012	KP866008	2012		A/chicken/Jiangxi/29117/2013	KP285303	2013		A/chicken/Shandong/1167/2015	KT338302	2015
A/chicken/Guangdong/SQL10/2011	JQ770154	2011		A/chicken/Guangdong/C76/2012	KP866009	2012		A/chicken/Jiangxi/6719/2013	KP285863	2013		A/chicken/Wuhan/JXQL01/2015	KU143352	2015
A/chicken/Hunan/JYZ11/2011	JQ770153	2011		A/chicken/Zhejiang/B2013/2012	KP866010	2012		A/chicken/Jiangxi/8281/2013	KP285871	2013		A/chicken/Taizhou/TZJF05/2015	KU143351	2015
A/chicken/Guangdong/SYX12/2011	JQ770152	2011		A/duck/Anhui/C330/2012	KP866011	2012		A/chicken/Jiangxi/6741/2013	KP287194	2013		A/Zhongshan/201501/2015	KU217318	2015
A/chicken/Guangdong/LJT12/2011	JQ770151	2011		A/duck/Anhui/C652/2012	KP866012	2012		A/chicken/Jiangxi/8271/2013	KP287205	2013		A/chicken/Shanghai/02/2015	KU720445	2015
A/chicken/Guangdong/LYH12/2011	JQ770145	2011		A/chicken/Jiangsu/C1243/2012	KP866013	2012						A/chicken/Shanghai/06/2015	KU720446	2015
												A/chicken/Shanghai/15/2015	KU720447	2015
												A/chicken/Anhui/0301/2015	KU762396	2015
												A/chicken/Anhui/2015416/2015	KU762398	2015
												A/chicken/Anhui/0305/2015	KU762400	2015
												A/chicken/Anhui/20150822/2015	KU762404	2015
												A/chicken/Anhui/AJ3/2015	KU762409	2015
												A/chicken/Anhui/20150823/2015	KU762410	2015
												A/chicken/Dubai/D2506.A/2015	KX351200	2015
* Yellow color was used to highlight the HA gene information of H9N2 viruses isolated from 2007 through 2015, orange color was used to highlight the NA gene information of H9N2 viruses isolated from 2007 through 2015.
